# Supplementary material for: Integrin-mediated mTOR signaling drives TGF-β overactivity and myxomatous mitral valve degeneration in hypomorphic fibrillin-1 mice
Source: J Clin Invest. 2025 May 20;135(14):e183558. doi: 10.1172/JCI183558 (PMC12259269; doi:10.1172/JCI183558)
Supplement: Supporting data values [file jci-135-183558-s195.xlsx]

## Sheet: Fig 1A
Figure 1A: 12 weeks old WT and mgR mice
Leaflet thickness (micrometer)
WT	mgR
39.555	142.277
93.131	230.58
101.317	180.072
43.365	124.399
68.686	203.623
63.225	227.643
27.303	196.714
73.901	239.417
38.044	258.181
40.112	223.997

## Sheet: Fig 1B
Figure 1B: 12 weeks old WT and mgR mice
Leaflet area (mm2)
WT	mgR
1.568	2.601
1.946	2.903
1.547	3.086
1.549	2.424
1.38	3.229
1.106	2.74
1.403	3
1.696	3.36
2.139	3.074
1.982

## Sheet: Fig 1F
Figure 1F: 12 weeks old WT and mgR mice
p-Smad2 (integrated intensity)			p-PI3K (integrated intensity)			p-S6 (integrated intensity)
WT	mgR		WT	mgR		WT	mgR
58.661	82.51		0.833	20.909		0.543	14.69
53.525	68.329		1.743	21.245		0.076	21.143
70.478	79.724		0.787	15.627		0.324	23.402
50.723	128.448					0.029	9.018
59.745	126.665					0.372	7.444
77.084	138.226
53.824	166.593
55.426	162.75
51.754	60.822
55.016	104.748
53.193	132.367
50.649	96.888

## Sheet: Fig 1H
Figure 1H: 12 weeks old WT and mgR mice
CD45+CCR2+ cells per valve section
WT	mgR
28	62
26	77
39	50

## Sheet: Fig 2A
Figure 2A: 4 weeks old WT and mgR mice
Leaflet thickness (micrometers)
WT	mgR
61.029	43.699
80.618	54.248
80.618	23.357
29.384	51.987
47.467	77.604
51.234	61.782

## Sheet: Fig 2B
Figure 2B: 4 weeks old WT and mgR mice
Leaflet area (mm2)
WT	mgR
0.754	0.861
0.949	1.114
0.991	0.916
0.909	1.177

## Sheet: Fig2C
Figure 2C: 4 weeks old WT and mgR mice
p-Smad2 (integrated intensity)			p-S6 (integrated intensity)
WT	mgR		WT	mgR
1.551	18.083		1.824	30.755
0.582	13.734		1.445	35.099
0.93	15.19		0.536	19.072
1.287	14.789		0.415	19.807
0.935	20.947		1.562	22.952
1.502	33.036		1.486	27.905

## Sheet: Fig 2D
Figure 2D: 4 weeks old WT and mgR mice
Ccl2 (integrated intensity)			CD45+ cells per valve section
WT	mgR		WT	mgR
1.474	6.769		2	15
0.627	10.363		4	15
0.626	13.965		3	13

## Sheet: Fig 3B
Figure 3B: 5 weeks old WT and mgR mice. Treated for 1 week with or without rapamycin
Cell number per valve section
	WT + Vehicle			mgR + Vehicle			WT + RAPA			mgR + RAPA
CD45+ p-S6+	0	1	3	44	40	32	2	0	0	8	5	4
CD45- p-S6+	3	2	4	25	28	24	3	1	3	10	3	8

## Sheet: Fig 3C
Figure 3C: 5 weeks old WT and mgR mice. Treated for 1 week with or without rapamycin
p-Smad2 (integrated intensity)
WT + Vehicle	WT + RAPA	mgR + Vehicle	mgR + RAPA
0.146	0.108	4.036	2.921
0.27	0.039	3.352	0.901
0.317	0.105	3.332	0.488
0.147
0.029

[truncated: 35 more sheets: Fig 4B, Fig 4C, Fig 4D, Fig 4E, Fig 4F, Fig 5A, Fig 5B, Fig 6B, Fig 7A, Fig 7C, Fig 7D, Fig 7E, Fig 7F, Fig 8A, Fig 8B, Fig 8C, Suppl Fig 1B, Suppl Fig 1C, Suppl Fig 1D, Suppl Fig 1E …]
